# Supplementary material for: Dual-Energy Computed Tomography-Based Iodine Concentration Estimation for Evaluating Choroidal Malignant Melanoma Response to Treatment: Optimization and Primary Validation
Source: Diagnostics (Basel). 2022 Nov 4;12(11):2692. doi: 10.3390/diagnostics12112692 (PMC9689166; doi:10.3390/diagnostics12112692)
Supplement: Supplementary file 1 [file diagnostics-12-02692-s001.zip]

Archive with 1 entries (1 files):
- diagnostics-1928963-supplementary.pdf
